# Supplementary material for: Measuring the Impacts of Extra-Musical Elements in Guitar Music Playing: A Pilot Study
Source: Front Psychol. 2020 Aug 14;11:1964. doi: 10.3389/fpsyg.2020.01964 (PMC7457134; doi:10.3389/fpsyg.2020.01964)
Supplement: Supplementary file 1 [file Table_1.XLSX]

## Sheet: Sumary
		Num participants	Total notes	Total data instances	Total One vs. All corrrelations
P1:	Pilot study 1	8	127	3048	138
	Mean			Stdv
	Correlation in BPM deviation	Correlation in InterOnset deviation	Correlation in dynamic deviation	Correlation in BPM deviation	Correlation in InterOnset deviation	Correlation in dynamic deviation
P1_A	0.720205	0.655428	0.331017	0.0865312	0.101571	0.061963
P1_B	0.663327	0.576398	0.0993964	0.120674	0.0751727	0.056352
P1_C	0.557733	0.444796	0.0354994	0.125074	0.0889806	0.0299295

## Sheet: P1_A
Correlation in BPM deviation
	S01	S02	S03	S04	S05	S06	S07	S08
S01	1
S02	0.741226	1
S03	0.58961	0.727606	1
S04	0.725785	0.706125	0.629104	1
S05	0.652241	0.813635	0.688086	0.689884	1
S06	0.738064	0.655761	0.72605	0.566499	0.689944	1
S07	0.831987	0.764034	0.788817	0.767953	0.605991	0.703639	1		Mean	0.720205
S08	0.888636	0.741028	0.562968	0.680622	0.78243	0.820465	0.887536	1	SD	0.0865312
Correlation in InterOnset deviation
	S01	S02	S03	S04	S05	S06	S07	S08
S01	1
S02	0.568933	1
S03	0.808507	0.627982	1
S04	0.781375	0.59619	0.693072	1
S05	0.688757	0.580352	0.729738	0.612732	1
S06	0.695535	0.50343	0.596099	0.658959	0.774482	1
S07	0.795127	0.834025	0.561239	0.629005	0.564457	0.735159	1		Mean	0.655428
S08	0.540176	0.528826	0.530893	0.581422	0.815307	0.565069	0.755148	1	SD	0.101571
Correlation in dynamic deviation
	S01	S02	S03	S04	S05	S06	S07	S08
S01	1
S02	0.24272	1
S03	0.315732	0.351148	1
S04	0.252806	0.417472	0.368192	1
S05	0.238345	0.397123	0.411022	0.342441	1
S06	0.328009	0.299449	0.40127	0.249165	0.282508	1
S07	0.286803	0.374735	0.261824	0.321202	0.306288	0.299189	1		Mean	0.331017
S08	0.349385	0.441981	0.398609	0.388208	0.39912	0.231421	0.312312	1	SD	0.061963

## Sheet: P1_B
Correlation in BPM deviation
	S01	S02	S03	S04	S05	S06	S07	S08
S01	1
S02	0.87037	1
S03	0.793974	0.62362	1
S04	0.88599	0.61946	0.522676	1
S05	0.615296	0.669444	0.702942	0.504687	1
S06	0.675629	0.662982	0.8634	0.581516	0.597123	1
S07	0.568228	0.531437	0.530486	0.576594	0.895691	0.666866	1		Mean	0.663327
S08	0.737958	0.826465	0.584925	0.509749	0.697308	0.69633	0.561995	1	SD	0.120674
Correlation in InterOnset deviation
	S01	S02	S03	S04	S05	S06	S07	S08
S01	1
S02	0.633316	1
S03	0.583994	0.563486	1
S04	0.5078	0.482226	0.688551	1
S05	0.49628	0.589827	0.558131	0.495389	1
S06	0.637911	0.562726	0.550556	0.589223	0.614092	1
S07	0.475119	0.616976	0.579955	0.444039	0.717915	0.592604	1		Mean	0.576398
S08	0.528129	0.590744	0.700137	0.49476	0.672787	0.68502	0.487444	1	SD	0.0751727
Correlation in dynamic deviation
	S01	S02	S03	S04	S05	S06	S07	S08
S01	1
S02	0.163885	1
S03	0.104704	0.0734501	1
S04	0.189922	0.045526	0.114132	1
S05	0.105964	0.0659237	0.166474	0.0288884	1
S06	0.16611	0.164529	0.00150923	0.0521313	0.0359434	1
S07	0.0769092	0.0201467	0.116731	0.0844267	0.113959	0.192383	1		Mean	0.0993964
S08	0.0720288	0.0941427	0.00751626	0.113399	0.111923	0.108453	0.191987	1	SD	0.056352

## Sheet: P1_C
Correlation in BPM deviation
	S01	S02	S03	S04	S05	S06	S07	S08
S01	1
S02	0.402373	1
S03	0.488316	0.38786	1
S04	0.654945	0.677081	0.733965	1
S05	0.395958	0.437216	0.549845	0.736899	1
S06	0.725814	0.67009	0.714786	0.417156	0.719956	1
S07	0.410502	0.410562	0.559709	0.437163	0.609605	0.616501	1		Mean	0.557733
S08	0.503751	0.642591	0.517323	0.419214	0.605943	0.700781	0.470622	1	SD	0.125074
Correlation in InterOnset deviation
	S01	S02	S03	S04	S05	S06	S07	S08
S01	1
S02	0.530052	1
S03	0.353075	0.331872	1
S04	0.54341	0.407771	0.363835	1
S05	0.440204	0.494364	0.377223	0.344637	1
S06	0.469232	0.488282	0.477621	0.466141	0.337389	1
S07	0.567244	0.527286	0.591755	0.322144	0.485127	0.52776	1		Mean	0.444796
S08	0.351166	0.437511	0.475611	0.321039	0.315683	0.516342	0.590516	1	SD	0.0889806
Correlation in dynamic deviation
	S01	S02	S03	S04	S05	S06	S07	S08
S01	1
S02	0.0714372	1
S03	0.0393363	0.0373854	1
S04	0.0382909	0.0562812	0.000673026	1
S05	0.0537629	0.0721672	0.0101006	0.0153584	1
S06	0.0106808	0.0346417	0.00431966	0.0926782	0.040961	1
S07	0.00115676	0.0408823	0.00915336	0.0867239	0.0123306	0.0438899	1		Mean	0.0354994
S08	0.00607901	0.00860393	0.01507	0.0843669	0.0877777	0.00552981	0.014345	1	SD	0.0299295
